# Supplementary material for: Serum GDF-15 Levels Accurately Differentiate Patients with Primary Mitochondrial Myopathy, Manifesting with Exercise Intolerance and Fatigue, from Patients with Chronic Fatigue Syndrome
Source: J Clin Med. 2023 Mar 22;12(6):2435. doi: 10.3390/jcm12062435 (PMC10059275; doi:10.3390/jcm12062435)
Supplement: Supplementary file 1 [file jcm-12-02435-s001.zip]

Archive with 1 entries (1 files):
- jcm-2254996-supplementary.pdf
